# Supplementary material for: Spinal cord injury induces astroglial conversion towards neuronal lineage
Source: Mol Neurodegener. 2016 Oct 6;11:68. doi: 10.1186/s13024-016-0133-0 (PMC5052929; doi:10.1186/s13024-016-0133-0)
Supplement: Additional file 2: Table S1. — Database of differential expression comparison of activated astrocyte RNA-Seq data relative to non-injured control astrocyte at 1 and 2 weeks after hemisection and full transection injuries. (XLSX 90 kb) [file 13024_2016_133_MOESM2_ESM.xlsx]

## Sheet: Astrocytes_HS 1 Week
Additional file 2: Table S1. Database of differential expression comparison of activated astrocyte RNA-Seq data relative to non-injured control astrocyte at 1 week after hemisection injury
gene	1 - logFC	1 - logCPM	1 - LR	1 - PValue	1 - FDR
Tpsab1	7.04386	4.20343	67.2088	2.44228e-16	2.00132e-12
Zfp619	6.57578	7.91051	17.3075	3.17929e-05	0.0127086
Mcpt2	6.37536	5.24463	62.3937	2.81215e-15	1.53628e-11
Tpsb2	6.09189	2.85212	39.7493	2.88744e-10	5.91529e-07
Cma1	5.72945	2.87488	38.6443	5.08518e-10	9.26012e-07
Serpina3h	5.70868	3.29324	36.1445	1.83212e-09	3.00266e-06
Mcpt1	5.07924	3.57623	25.7708	3.84469e-07	0.000252043
Serpina3m	4.47181	3.96149	44.3388	2.76193e-11	1.06988e-07
Serpina3i	4.46759	1.3239	28.2847	1.04719e-07	8.17255e-05
C4b	4.40752	9.69844	72.1215	2.02343e-17	3.3162e-13
Serpina3n	4.34472	9.82263	43.771	3.69138e-11	1.06988e-07
Stk32b	3.98627	3.30133	43.655	3.91682e-11	1.06988e-07
Gm1647	3.67186	1.6277	27.7936	1.34975e-07	0.00010055
Klk8	3.57798	7.15626	33.0657	8.9098e-09	1.12325e-05
Ccl5	3.56603	5.40355	21.7309	3.137e-06	0.00174891
Gpr151	3.49807	0.232978	17.8133	2.43678e-05	0.00998411
Cacng5	3.43966	4.61177	42.2245	8.13733e-11	1.90518e-07
Gfap	3.37114	9.30588	16.813	4.12489e-05	0.0153643
Spp1	3.33705	8.91334	18.6744	1.5505e-05	0.00686788
2310002F09Rik	3.33335	1.53049	21.3123	3.90225e-06	0.00206303
Klk9	3.20197	2.91771	30.8655	2.76542e-08	3.02149e-05
Apoc4	3.16832	1.19566	16.3746	5.19777e-05	0.017385
Ifit1	2.78179	4.8686	28.6137	8.83541e-08	7.26979e-05
Sbk2	2.69478	1.02385	15.5415	8.0713e-05	0.0254386
Irf7	2.5958	5.91059	34.5874	4.07532e-09	6.07186e-06
Ifit3	2.58253	5.21983	21.6919	3.20138e-06	0.00174891
Usp18	2.58065	5.92424	26.7255	2.34505e-07	0.0001671
Myzap	2.56305	4.81672	30.2254	3.84629e-08	3.70805e-05
C4a	2.51779	2.58763	23.2311	1.43658e-06	0.000905544
I830012O16Rik	2.4266	3.85275	18.7418	1.49665e-05	0.00681351
Apoc1	2.40517	5.21259	30.3589	3.59047e-08	3.67777e-05
Trib3	2.36714	1.66582	17.9132	2.3121e-05	0.00971617
Fgfr4	2.32738	3.08431	20.0368	7.59641e-06	0.00377266
Lgals3bp	2.29795	7.57032	16.5563	4.72272e-05	0.0164682
H2-Q2	2.25386	4.67933	14.3554	0.000151343	0.0413395
Gpx3	2.09378	5.66809	28.6058	8.87154e-08	7.26979e-05
Cxcl10	2.08116	3.91766	15.2952	9.19507e-05	0.0278598
Rab3b	2.00585	3.07291	16.653	4.48791e-05	0.0159896
Tubb3	1.98928	7.1088	18.4458	1.74803e-05	0.00753905
Oasl2	1.98392	4.94176	22.7196	1.8745e-06	0.00113782
Aldh1l2	1.97697	6.49883	25.9204	3.55787e-07	0.000242958
Ly6a	1.9742	5.91321	15.3918	8.73663e-05	0.027016
Adamtsl3	1.87386	4.06707	16.7057	4.36488e-05	0.0158969
H2-D1	1.85873	8.80079	15.7572	7.20118e-05	0.0231412
Mmp11	1.72903	4.15798	15.0514	0.000104624	0.0306195
Pik3r3	1.65819	6.1218	16.8964	3.94759e-05	0.0150458
Rtp4	1.61115	4.9699	16.4492	4.99717e-05	0.0170622
Irgm1	1.53878	6.05494	17.25	3.27698e-05	0.0127873
Eno2	1.4793	6.15033	14.6104	0.000132186	0.0373517
Crip1	-1.45099	5.57818	18.9113	1.36942e-05	0.0064124
S100a11	-1.83555	5.25157	15.2637	9.3495e-05	0.0278598
Ifitm1	-2.16971	3.85804	14.476	0.00014196	0.0394337
H2-Eb1	-2.46329	6.49767	14.1767	0.000166417	0.0447115
Epx	-2.50741	1.09165	19.1966	1.17922e-05	0.00568417
Rab19	-2.68501	0.214183	15.9934	6.3565e-05	0.0208353
Mfap5	-2.86042	3.30048	33.142	8.5666e-09	1.12325e-05
Pi16	-2.9576	1.75637	14.7571	0.000122285	0.0351601
Prx	-3.19185	1.81802	21.8871	2.89174e-06	0.00169259
Prg2	-3.45184	3.54415	31.7775	1.72881e-08	2.02382e-05
Mpz	-3.83132	3.83693	28.8135	7.96929e-08	7.25604e-05
Ly6d	-4.22183	1.33506	20.4342	6.17182e-06	0.00316094

## Sheet: Astrocytes_HS 2 Weeks
Additional file 2: Table S1. Database of differential expression comparison of activated astrocyte RNA-Seq data relative to non-injured control astrocyte at 2 weeks after hemisection injury
gene	2 - logFC	2 - logCPM	2 - LR	2 - PValue	2 - FDR
Mcpt2	7.33912	5.24463	74.1153	7.36834e-18	4.02533e-14
Tpsab1	7.13079	4.20343	65.4777	5.87745e-16	2.40814e-12
Tpsb2	6.84528	2.85212	46.3296	9.99429e-12	2.72994e-08
Zfp619	6.36139	7.91051	15.7871	7.08826e-05	0.0163619
Mcpt1	6.13629	3.57623	33.1746	8.42428e-09	9.20437e-06
Mrgpra9	5.87431	-0.440743	16.4054	5.11403e-05	0.01374
Cma1	5.42824	2.87488	33.0116	9.16119e-09	9.38392e-06
C4b	5.05449	9.69844	83.9926	4.96635e-20	4.06968e-16
Spp1	5.02826	8.91334	34.0516	5.36685e-09	6.76595e-06
Mcpt-ps1	4.97594	-0.524382	16.863	4.01765e-05	0.0115518
Apoc4	4.5564	1.19566	31.0269	2.54472e-08	2.2358e-05
Apoc1	4.48025	5.21259	84.3095	4.23082e-20	4.06968e-16
Dcstamp	4.42632	1.87951	13.8408	0.000198971	0.0336179
Stk32b	4.31659	3.30133	46.5826	8.78345e-12	2.72994e-08
Cst7	4.20236	6.08704	30.9912	2.59199e-08	2.2358e-05
Serpina3m	4.18046	3.96149	36.7248	1.36035e-09	2.22948e-06
Itgax	4.15778	4.2809	18.791	1.45853e-05	0.0054327
Serpina3n	4.06907	9.82263	36.5101	1.51876e-09	2.26281e-06
Ccl5	3.93497	5.40355	23.6498	1.15559e-06	0.000701446
Serpina3h	3.92028	3.29324	17.9204	2.30343e-05	0.00781277
Gm1647	3.84893	1.6277	27.9347	1.25478e-07	9.79268e-05
Cd22	3.73768	3.94935	24.1662	8.83683e-07	0.000557026
Gpnmb	3.67153	4.67323	17.6824	2.61027e-05	0.00838819
Ch25h	3.50749	4.41701	16.2742	5.48054e-05	0.0140345
C4a	3.42872	2.58763	38.0512	6.8911e-10	1.25487e-06
Klk9	3.42375	2.91771	31.7882	1.71937e-08	1.65757e-05
Klk8	3.40041	7.15626	27.695	1.42031e-07	0.000105807
Cacng5	3.32124	4.61177	36.1616	1.81612e-09	2.48036e-06
2310002F09Rik	3.32075	1.53049	19.2608	1.14024e-05	0.00434592
Cdh4	3.31112	3.3367	13.491	0.000239715	0.0370631
Klrb1b	3.20095	2.38665	15.9875	6.37622e-05	0.0150068
Trib3	3.17817	1.66582	29.0899	6.90957e-08	5.66204e-05
Lpl	3.16562	6.58719	24.8652	6.14827e-07	0.000403056
Cd200r4	3.14134	2.08306	13.2803	0.00026821	0.0396009
Mmp12	3.10064	2.69215	13.2488	0.000272753	0.0396149
Myzap	3.09801	4.81672	38.5313	5.38824e-10	1.25487e-06
Apoe	3.0976	11.4364	19.3397	1.09405e-05	0.00426916
Clec7a	3.0625	5.47635	16.1151	5.96079e-05	0.0147388
Fxyd7	2.88958	3.36132	14.937	0.000111163	0.0224919
Apoc2	2.84008	3.04193	17.1597	3.43654e-05	0.0104299
Atp6v0d2	2.69655	1.24049	14.3738	0.000149871	0.0281073
Aldh1l2	2.59112	6.49883	38.0636	6.84773e-10	1.25487e-06
Fam83b	2.58045	-0.120396	17.1071	3.53293e-05	0.0105275
Adamtsl3	2.55347	4.06707	26.6774	2.40416e-07	0.000164174
Tmem210	2.52498	0.803446	12.8839	0.000331413	0.0460299
Fn1	2.51511	6.94178	14.7094	0.000125417	0.0244698
Fabp3	2.49846	2.65981	14.1057	0.000172816	0.030859
Lgals3bp	2.45996	7.57032	16.6447	4.50761e-05	0.0125212
Rem1	2.42583	0.996542	13.669	0.000218021	0.0350734
Ifi44	2.38085	3.17961	12.7464	0.000356692	0.0479166
Axl	2.36391	7.05826	16.3233	5.34037e-05	0.0138926
Piezo2	2.28876	4.00308	19.4734	1.02009e-05	0.00417957
Fgfr4	2.16837	3.08431	15.4125	8.64133e-05	0.0188323
Irf7	2.13598	5.91059	21.2327	4.06773e-06	0.00203853
Strip2	2.10864	1.80612	15.4124	8.642e-05	0.0188323
Mmp11	1.97042	4.15798	16.8783	3.98554e-05	0.0115518
Ngfr	1.94676	4.58909	15.612	7.77595e-05	0.0177
Usp18	1.88365	5.92424	12.9939	0.000312508	0.0437752
Tubb3	1.87532	7.1088	14.3607	0.000150921	0.0281073
Iars	1.66417	7.10195	17.3676	3.08029e-05	0.00952508
Oasl2	1.62858	4.94176	13.4276	0.000247956	0.03708
Cd63	1.58855	9.86456	15.9776	6.40966e-05	0.0150068
Csf1	1.56524	7.20968	16.8136	4.12361e-05	0.011652
Gpx3	1.55144	5.66809	13.9058	0.000192206	0.0331586
Abca1	1.52331	6.13243	15.1596	9.87944e-05	0.0208365
Anxa4	1.41492	5.48538	13.9702	0.000185735	0.0327314
Snx10	1.33137	6.29724	15.0104	0.000106918	0.0219035
Sik3	1.28993	6.52284	12.6498	0.00037561	0.0499106
Mvp	1.24318	5.51662	13.4246	0.000248348	0.03708
Mfap5	-2.00334	3.30048	13.2462	0.000273139	0.0396149
Pla2g3	-2.08946	3.49213	12.8179	0.000343326	0.0466113
Tekt2	-2.1555	0.85011	13.9288	0.000189868	0.0331036
Cnn2	-2.20381	4.7683	15.1525	9.9167e-05	0.0208365
4933407L21Rik	-2.2488	0.92365	13.4206	0.000248874	0.03708
G0s2	-2.35597	3.84937	20.0168	7.67664e-06	0.00340034
Nov	-2.42866	0.382588	13.6422	0.000221156	0.0351895
Ppp1r42	-2.47302	0.248458	13.7086	0.000213477	0.0350712
Cetn4	-2.56372	0.987044	14.3645	0.000150615	0.0281073
S100a11	-2.61504	5.25157	21.2153	4.10467e-06	0.00203853
Epx	-2.66129	1.09165	15.996	6.34767e-05	0.0150068
Cd24a	-2.73999	4.98949	16.551	4.73599e-05	0.0129363
Ccdc121	-2.85738	0.955256	13.0117	0.000309543	0.0437336
Fam183b	-2.90818	3.79418	14.8926	0.000113807	0.022746
1700007K13Rik	-2.99439	2.26807	15.5178	8.1733e-05	0.0183496
Efcab10	-3.04491	1.33008	15.3926	8.73303e-05	0.0188323
1700012B09Rik	-3.07475	1.19055	13.842	0.000198846	0.0336179
Ccnb2	-3.11805	2.24033	12.6398	0.000377626	0.0499106
Igj	-3.16872	2.29848	13.1129	0.000293271	0.0421616
Rhd	-3.26269	1.02548	12.8456	0.000338275	0.0465882
2310005G13Rik	-3.30448	0.610187	14.1774	0.00016636	0.0302941
Il1r2	-3.48268	2.30057	16.0947	6.02536e-05	0.0147388
Mpz	-3.52156	3.83693	18.0264	2.1786e-05	0.00776197
Mfap4	-3.5562	1.40124	13.7349	0.000210505	0.0350712
Spin2	-3.64477	-0.178703	18.3928	1.79734e-05	0.00654593
Fcrla	-3.77427	0.151696	13.0549	0.000302495	0.0431095
Ifitm6	-3.79711	3.38623	17.9483	2.26987e-05	0.00781277
Orm1	-3.82551	0.00880742	13.6203	0.000223749	0.0352598
Cebpe	-4.01997	0.455367	13.6667	0.000218286	0.0350734
Ly6d	-4.05042	1.33506	13.7041	0.000213992	0.0350712
Anxa1	-4.12362	6.32976	16.1389	5.88638e-05	0.0147388
Mmp8	-4.22046	3.82192	12.8135	0.000344132	0.0466113
Sell	-4.25744	3.11568	14.8381	0.000117146	0.0231314
Plac8	-4.29493	4.86643	13.583	0.000228242	0.0356253
Cd79a	-4.30257	1.63365	17.6925	2.59647e-05	0.00838819
Pglyrp1	-4.3358	4.61674	15.0261	0.000106034	0.0219035
Prg2	-4.44216	3.54415	33.3492	7.70097e-09	9.01509e-06
Cd177	-4.49492	4.43023	14.1013	0.000173228	0.030859
Ly6c2	-4.62375	4.10914	14.3381	0.000152742	0.0281268
Nkg7	-4.63843	3.19946	14.6644	0.000128452	0.0247671
Ceacam10	-4.78935	0.421757	13.464	0.000243191	0.03708
Hp	-4.90035	4.65737	16.3697	5.21122e-05	0.0137753
Lcn2	-5.45906	6.31051	26.8383	2.21206e-07	0.000157624
Ltf	-5.499	7.33174	17.4755	2.91041e-05	0.00917283
Vpreb3	-5.51116	1.23744	22.5403	2.05776e-06	0.00116292
Ngp	-5.57053	8.86397	19.9498	7.95017e-06	0.00342883
1100001G20Rik	-5.84175	4.0352	20.2953	6.63638e-06	0.00302121
Vpreb1	-5.89504	0.070628	20.6501	5.51334e-06	0.00258166
Trem3	-5.99986	2.48238	17.8937	2.33587e-05	0.00781277
S100a8	-6.25563	8.92478	22.6071	1.98748e-06	0.00116292
Camp	-6.32186	7.62185	21.6638	3.24861e-06	0.00171747
S100a9	-6.35497	8.09134	22.4516	2.15509e-06	0.00117733
Chi3l3	-6.5933	5.46731	21.0035	4.58454e-06	0.00220988
Retnlg	-6.69537	5.95163	19.3628	1.08092e-05	0.00426916
BC100530	-7.26188	-0.550546	19.6456	9.32165e-06	0.00391724

## Sheet: Astrocytes_FT 1 Week
Additional file 2: Table S1. Database of differential expression comparison of activated astrocyte RNA-Seq data relative to non-injured control astrocyte at 1 week after full transection injury
gene	3 - logFC	3 - logCPM	3 - LR	3 - PValue	3 - FDR
Mcpt1	7.65212	3.57623	42.4984	7.07411e-11	3.86459e-08
Iigp1	7.42374	5.76086	144.736	2.45317e-33	4.0205e-29
Mcpt2	7.30973	5.24463	66.4642	3.5631e-16	5.83956e-13
Cma1	7.21258	2.87488	48.1951	3.85851e-12	2.74944e-09
Saa3	6.87527	5.251	34.2192	4.92396e-09	1.79331e-06
Gbp1	6.75786	2.91731	93.3704	4.3368e-22	3.55379e-18
Gm15070	6.48129	2.10838	91.0642	1.39084e-21	5.01996e-18
Cxcl9	6.19842	3.01474	47.0751	6.83176e-12	4.30637e-09
Mrgpra9	6.08427	-0.440743	13.2012	0.000279769	0.0225868
Serpina3h	6.07186	3.29324	33.2698	8.02181e-09	2.79722e-06
Ccl8	5.97279	3.40734	27.0101	2.0239e-07	4.6718e-05
Cfb	5.7932	5.20684	37.8368	7.69159e-10	3.5016e-07
Gm12250	5.70557	3.99753	85.7057	2.08811e-20	4.88887e-17
Tpsab1	5.67789	4.20343	36.5374	1.49765e-09	6.2936e-07
Ly6i	5.58046	0.983728	32.936	9.52427e-09	3.12187e-06
Ccl5	5.51868	5.40355	36.0505	1.92267e-09	7.68551e-07
4933433G15Rik	5.4476	2.08145	31.6818	1.81617e-08	5.51208e-06
C4b	5.33816	9.69844	79.7594	4.22887e-19	8.66336e-16
Serpina3i	5.31329	1.3239	30.3288	3.64673e-08	9.63973e-06
Mrap2	5.19109	2.40239	62.6168	2.51096e-15	3.16555e-12
Mcpt-ps1	5.00499	-0.524382	12.7504	0.000355925	0.0258109
Gbp4	4.90129	2.77068	44.8642	2.11179e-11	1.23608e-08
Gm4951	4.85465	3.81428	42.6174	6.65654e-11	3.76186e-08
Il18bp	4.80566	3.58759	61.3805	4.70459e-15	5.14023e-12
Tgtp2	4.80369	1.75049	35.6384	2.37558e-09	9.26986e-07
Gbp2	4.78896	5.32354	86.4568	1.42825e-20	3.90127e-17
Zbp1	4.77412	2.94746	36.2294	1.75407e-09	7.18687e-07
Igtp	4.76825	5.61958	90.8736	1.5315e-21	5.01996e-18
Serpina3n	4.7391	9.82263	40.1317	2.37402e-10	1.14435e-07
Cst7	4.71881	6.08704	31.9969	1.54418e-08	4.77501e-06
Gm1647	4.69253	1.6277	33.1322	8.61016e-09	2.87983e-06
Cd36	4.66149	3.90658	35.0277	3.25053e-09	1.2389e-06
Gbp6	4.61808	3.03634	49.8091	1.69454e-12	1.32247e-09
Cd274	4.58008	4.15896	37.0902	1.12791e-09	4.99604e-07
Ly6a	4.56255	5.91321	52.3863	4.55904e-13	3.93253e-10
Stk32b	4.53387	3.30133	41.8738	9.73578e-11	4.98624e-08
Apoc4	4.48503	1.19566	23.725	1.11131e-06	0.000193758
Irgm1	4.48229	6.05494	91.6337	1.04299e-21	5.01996e-18
Neu2	4.45421	1.83482	29.5637	5.41099e-08	1.40763e-05
Gbp10	4.4144	-0.258737	20.8502	4.96634e-06	0.00075783
Klrk1	4.39272	1.34151	41.9252	9.48314e-11	4.98624e-08
Fcgr4	4.38965	3.58191	16.7629	4.2354e-05	0.00506671
Apoc1	4.38673	5.21259	67.808	1.8022e-16	3.2818e-13
Cacng5	4.33851	4.61177	48.335	3.59282e-12	2.67649e-09
Tgtp1	4.33639	1.21653	34.2348	4.88482e-09	1.79331e-06
Tpsb2	4.3352	2.85212	14.0663	0.000176474	0.0157187
Cxcl13	4.241	6.73335	13.3266	0.000261661	0.0214445
Gbp8	4.23803	1.26853	32.4142	1.24573e-08	4.0032e-06
Serpina3m	4.11889	3.96149	29.1863	6.57418e-08	1.6835e-05
Arg1	4.08916	0.75003	26.7647	2.29798e-07	5.08941e-05
Stat1	4.07019	7.22254	64.4024	1.01432e-15	1.51125e-12
H2-Bl	4.05605	2.32787	28.5662	9.0549e-08	2.21494e-05
Fam26f	4.03406	1.40274	14.3359	0.000152919	0.014188
Irgm2	4.02979	3.88429	57.6557	3.12255e-14	3.01033e-11
Apoc2	4.02169	3.04193	26.479	2.66421e-07	5.52706e-05
Galnt13	3.94274	4.40696	47.6798	5.01838e-12	3.28985e-09
Oas1g	3.92881	1.34252	17.7289	2.54734e-05	0.00328727
Gbp3	3.89054	4.31626	62.7643	2.32983e-15	3.16555e-12
Ifit3	3.88027	5.21983	33.1992	8.31845e-09	2.84023e-06
Gbp5	3.87309	1.65487	31.3693	2.13328e-08	6.26569e-06
Ifi202b	3.84871	3.35627	16.4435	5.01213e-05	0.00590962
Cd72	3.84843	4.33181	25.4477	4.54544e-07	8.66223e-05
Gm4841	3.79577	1.45097	31.3623	2.14094e-08	6.26569e-06
Batf2	3.75463	1.26496	23.4183	1.3033e-06	0.00022484
Cd22	3.74834	3.94935	19.6822	9.14507e-06	0.00129206
Il2rg	3.74687	5.26097	17.6313	2.68138e-05	0.00343321
Klk8	3.74563	7.15626	26.7676	2.29456e-07	5.08941e-05
Gbp7	3.74045	6.17752	59.165	1.44987e-14	1.48512e-11
Tap1	3.73005	4.91828	46.8079	7.8299e-12	4.75275e-09
Klrb1b	3.72363	2.38665	16.903	3.93384e-05	0.00474057
Lgals3bp	3.72084	7.57032	28.8343	7.88421e-08	1.95779e-05
Klk9	3.71314	2.91771	29.1005	6.87195e-08	1.73268e-05
Irf7	3.69891	5.91059	47.7791	4.77049e-12	3.25765e-09
H2-Q2	3.67123	4.67933	25.2907	4.93088e-07	9.28876e-05
H2-T23	3.66418	6.31121	24.1659	8.83845e-07	0.000157449
Oasl2	3.63515	4.94176	49.9416	1.58388e-12	1.29791e-09
Serpina3g	3.56976	3.36328	33.9856	5.55217e-09	1.97814e-06
Olfr70	3.56123	-0.592492	18.1366	2.05611e-05	0.00269581
AW112010	3.53882	3.78473	27.6118	1.48273e-07	3.47149e-05
F830016B08Rik	3.53803	2.55299	38.7305	4.86545e-10	2.27828e-07
Cd200r4	3.5364	2.08306	13.0843	0.000297774	0.0232391
Ifi204	3.50558	3.54196	14.024	0.000180492	0.0159896
Ifi47	3.50494	3.0593	24.9618	5.84776e-07	0.000107684
Cxcl10	3.46254	3.91766	27.913	1.26897e-07	3.0584e-05
Ifit1	3.46208	4.8686	30.6155	3.14575e-08	8.69812e-06
Rspo1	3.43217	-0.227906	18.5392	1.66446e-05	0.00223597
Oas1a	3.41011	3.17824	15.3858	8.76461e-05	0.0093021
Mnda	3.40172	1.08808	11.9966	0.000532986	0.0345261
H2-K1	3.39934	7.40245	23.2873	1.39519e-06	0.000235729
Klk7	3.38898	0.109715	14.3345	0.000153035	0.014188
Dazl	3.31901	0.970661	26.6386	2.45297e-07	5.27393e-05
Trib3	3.30846	1.66582	23.3461	1.35321e-06	0.000231018
Serpina3f	3.30611	0.728871	17.7676	2.49601e-05	0.00324659
Pcdhb6	3.28687	-0.302418	12.2222	0.000472248	0.0321148
Slamf8	3.28112	4.37462	14.9403	0.000110966	0.0111571
Nr1h5	3.25489	0.804628	25.1248	5.37367e-07	0.000100078
C4a	3.24698	2.58763	25.7502	3.88595e-07	7.67311e-05
I830012O16Rik	3.20956	3.85275	22.0348	2.67751e-06	0.000426036
5730405O15Rik	3.18722	1.13468	26.87	2.17608e-07	4.95331e-05
Cd74	3.13027	9.97249	12.6455	0.00037648	0.0269438
Irg1	3.13012	2.34401	12.8832	0.000331541	0.0249249
Isg15	3.12364	4.03214	27.8196	1.33171e-07	3.1631e-05
H2-Ab1	3.1158	7.23555	12.7627	0.000353601	0.0258109
Usp18	3.05774	5.92424	25.5308	4.35376e-07	8.39455e-05
Gbp9	3.04349	3.01642	12.2016	0.000477486	0.0323369
Emr1	3.04077	6.6004	11.4178	0.000727434	0.0439923
Opn1mw	3.03971	0.122388	11.8017	0.000591756	0.0377365
Rtp4	3.01456	4.9699	36.8456	1.27866e-09	5.51475e-07
H2-D1	3.0037	8.80079	26.6191	2.47784e-07	5.27393e-05
Msr1	2.98715	4.24832	15.7031	7.41029e-05	0.00815083
Bst2	2.97731	5.0885	22.6866	1.9069e-06	0.000312522
Trim30d	2.96996	2.38982	11.0559	0.000884044	0.0491139
Acp5	2.96457	1.46134	13.2445	0.000273374	0.0221799
Gck	2.95528	0.292796	20.5013	5.95922e-06	0.000872014
Psmb8	2.94354	5.55794	22.3234	2.3038e-06	0.000373831
Ifi44	2.93434	3.17961	14.5393	0.000137267	0.0132333
Myzap	2.91651	4.81672	26.3175	2.89658e-07	5.934e-05
Slco1a4	2.89721	3.10132	17.1052	3.53652e-05	0.00432538
Apoe	2.87714	11.4364	13.104	0.00029466	0.0231295
Ptpn3	2.86715	1.5668	20.9542	4.70386e-06	0.000727278
Fgl2	2.86184	5.00743	22.2451	2.39974e-06	0.000385582
Nlrc5	2.83739	3.8405	32.3455	1.29058e-08	4.06757e-06
2510049J12Rik	2.83212	1.1813	24.0639	9.319e-07	0.000164225
Ciita	2.81785	2.78936	20.8396	4.99394e-06	0.00075783
Zfp385b	2.81704	2.40658	11.3671	0.000747576	0.0445307
Il12rb1	2.79305	2.68404	24.7366	6.57236e-07	0.000118368
Efcab3	2.78717	0.0137483	18.5716	1.63637e-05	0.00221641
Ifit2	2.77223	5.61138	22.7061	1.88769e-06	0.000312522
Tmem140	2.74153	0.611375	12.2321	0.000469742	0.0321148
Tubb3	2.73657	7.1088	22.6982	1.8955e-06	0.000312522
Parp9	2.72298	4.24798	16.0711	6.10078e-05	0.00704125
H2-Eb1	2.71762	6.49767	11.6757	0.000633227	0.0395704
Gm20752	2.66611	0.975006	12.7505	0.000355908	0.0258109
Gm12185	2.65961	1.09017	16.0557	6.15065e-05	0.00704916
Ccdc79	2.6486	1.03369	17.5964	2.73105e-05	0.0034697
Sele	2.64079	-0.497445	11.8372	0.00058058	0.0373142
Adamtsl3	2.63237	4.06707	21.1303	4.2908e-06	0.000669732
Gpr35	2.61555	3.20825	11.3429	0.000757358	0.0445307
Cacna1g	2.6055	1.37232	19.7785	8.69568e-06	0.00123925
C920025E04Rik	2.59625	3.7968	15.5493	8.0383e-05	0.00866709
Bcl6b	2.58074	1.15293	15.8883	6.71921e-05	0.00754254
Psmb9	2.57854	4.55698	16.2899	5.43536e-05	0.00631774
Tmem106a	2.56756	4.29184	14.8398	0.000117041	0.0115553
Grn	2.56645	9.05557	11.112	0.000857723	0.0481412
B2m	2.55608	10.2635	18.405	1.78586e-05	0.00237955
Tor3a	2.51654	4.89412	16.9867	3.76416e-05	0.00456969
Gpx3	2.51128	5.66809	26.7166	2.35593e-07	5.14817e-05
H2-Q4	2.5023	3.21185	14.0745	0.000175711	0.0157187
Aldh1l2	2.49274	6.49883	26.5803	2.52803e-07	5.31178e-05
Irf1	2.47794	5.64644	13.6651	0.000218479	0.0187468
Npl	2.4709	5.27163	17.1112	3.52535e-05	0.00432538
Gm8909	2.38604	2.50613	13.0508	0.000303153	0.0234358
Axl	2.37855	7.05826	12.3567	0.000439402	0.0305228
Ifi27l2a	2.36823	6.65423	12.4571	0.000416399	0.0292891
Piezo2	2.34802	4.00308	15.011	0.000106887	0.0109065
Ddx60	2.28259	4.00005	19.579	9.65224e-06	0.0013406
C3	2.26856	5.76628	12.7106	0.000363579	0.0261347
Snx10	2.24867	6.29724	31.0757	2.48155e-08	7.1351e-06
Herc6	2.23943	4.56861	20.3732	6.37158e-06	0.000924105
Fgfr4	2.20502	3.08431	11.3185	0.000767367	0.0445971
Xaf1	2.18594	5.80665	30.5918	3.18437e-08	8.69812e-06
Dtx3l	2.15647	4.54965	14.3331	0.000153148	0.014188
Stat2	2.15288	5.35223	26.0396	3.3448e-07	6.68511e-05
Rab32	2.14894	4.56957	15.6218	7.73559e-05	0.00845191
Naaa	2.1421	5.22487	20.5686	5.75314e-06	0.000849444
Ccdc73	2.11855	1.27898	12.0303	0.00052342	0.0344511
Abca1	2.06569	6.13243	20.0822	7.41851e-06	0.00106651
Ctsb	2.00762	11.9264	15.3787	8.79752e-05	0.0093021
Psme1	1.96435	6.24957	13.1855	0.000282125	0.0226655
Parp12	1.96215	4.12446	13.6804	0.000216705	0.0187468
Tapbpl	1.93046	4.53869	14.7736	0.000121223	0.0118965
Tap2	1.92518	5.18894	15.0065	0.000107142	0.0109065
Tapbp	1.8569	7.03158	13.167	0.000284921	0.0227784
Ifi35	1.84798	4.95958	15.8093	7.00561e-05	0.00781054
Slc39a14	1.84099	4.04203	12.7624	0.000353664	0.0258109
Trim21	1.77047	3.84045	12.3562	0.000439526	0.0305228
Nampt	1.73972	6.2732	18.8224	1.43471e-05	0.00195946
Anxa4	1.6642	5.48538	13.5429	0.000233172	0.0198003
Phyhd1	1.64874	6.22271	12.4645	0.000414761	0.0292891
Irf9	1.64535	5.73039	14.9887	0.000108159	0.0109421
Galnt6	1.62844	7.87063	11.4422	0.000717955	0.0435798
Iars	1.60628	7.10195	11.3995	0.000734641	0.0442648
Cd63	1.59326	9.86456	11.3385	0.000759162	0.0445307
Mvp	1.58408	5.51662	15.168	9.83584e-05	0.0102675
Coa5	1.55061	5.62264	11.0287	0.000897102	0.049671
Psmb10	1.54073	5.70344	12.3359	0.000444324	0.0307259
Znfx1	1.53903	6.35925	13.1297	0.000290646	0.0231233
Crip1	-1.80046	5.57818	11.8205	0.000585825	0.0375042
Tmem100	-2.04992	5.06354	11.6296	0.000649101	0.0401439
Fam5c	-2.21	4.16815	11.1856	0.00082436	0.0472393
Ccnd2	-2.32038	4.81266	12.0145	0.000527896	0.0344786
Mro	-2.36047	3.73604	11.3504	0.000754304	0.0445307
Ckap4	-2.40638	4.1769	13.0074	0.000310266	0.0237614
Gria2	-2.44281	5.30336	14.1798	0.000166147	0.0150441
Cntn1	-2.45587	6.36932	13.0697	0.000300118	0.023311
Ptprz1	-2.46287	6.43258	15.8986	6.68293e-05	0.00754254
Mtss1l	-2.46553	5.26108	13.5215	0.000235847	0.0199242
Kcnip3	-2.47354	4.92035	12.0562	0.000516204	0.0341132
Pcp4l1	-2.50048	4.63753	11.1882	0.000823184	0.0472393
Atp2b4	-2.50152	3.62833	11.3422	0.00075767	0.0445307
Jam2	-2.50392	5.70491	13.3969	0.000252047	0.0209685
Ntn1	-2.53313	3.57055	12.1219	0.000498342	0.0332005
Nlgn1	-2.57737	3.79051	14.4718	0.000142274	0.0135566
Cnn2	-2.66014	4.7683	11.3589	0.000750887	0.0445307
Gm10033	-2.68694	4.56482	12.1572	0.00048898	0.0328438
Tmem255a	-2.7582	3.58962	12.2287	0.000470606	0.0321148
Ramp1	-2.76872	6.45958	15.7196	7.34572e-05	0.0081344
Trib2	-2.83217	4.40997	12.5561	0.000394906	0.0280178
Gsta4	-2.83662	4.5084	13.1021	0.000294958	0.0231295
Gm973	-2.8557	3.6875	11.6508	0.000641758	0.03984
Rd3	-2.88427	3.01859	11.3254	0.000764523	0.0445899
Lsamp	-2.90196	5.45849	11.6705	0.000635001	0.0395704
Cyp2j9	-2.9834	5.49313	15.0721	0.00010348	0.0107337
Lgals2	-3.00322	3.40967	16.4661	4.9528e-05	0.00588199
Nsg2	-3.03415	3.60331	14.7442	0.000123125	0.0119412
Timp4	-3.04117	6.47402	12.2401	0.000467723	0.0321148
Rarres2	-3.07014	5.3257	17.4389	2.96692e-05	0.00374038
Spry4	-3.07749	3.80052	13.1135	0.000293178	0.0231295
1500015O10Rik	-3.21316	5.25967	12.8537	0.000336814	0.0251346
Arntl	-3.22378	5.65902	13.5829	0.000228253	0.0194835
Wwc1	-3.30761	3.10766	14.9094	0.000112798	0.0112039
Cd24a	-3.39857	4.98949	12.592	0.000387392	0.0276042
Fam69b	-3.44058	1.92311	13.3608	0.000256935	0.0212672
Pabpn1l	-3.44972	3.07736	15.0551	0.000104416	0.0107627
G0s2	-3.45169	3.84937	19.4077	1.05581e-05	0.0014541
Klhdc8b	-3.45389	3.94093	12.8055	0.000345604	0.025514
Pcsk4	-3.48148	3.28773	12.0065	0.000530149	0.0344786
Spred2	-3.65581	3.99515	13.9982	0.00018299	0.0161237
Gm2518	-3.70528	2.29013	11.6839	0.000630449	0.0395704
Itih2	-3.74085	4.81287	13.8297	0.000200152	0.0175417
Grb10	-3.74678	4.70508	21.1745	4.19297e-06	0.000660756
Kcnj15	-3.75054	4.214	13.2806	0.000268165	0.0218654
1700080E11Rik	-3.80424	3.29203	13.6986	0.000214613	0.018709
Vsnl1	-3.83243	2.80202	13.42	0.000248953	0.0208168
Clvs2	-3.85507	2.45788	11.0176	0.000902498	0.0498015
Dynlrb2	-3.85901	3.77196	11.3022	0.000774135	0.0448314
Slc26a9	-3.8757	3.61827	17.3006	3.19091e-05	0.00396181
Mira	-3.89035	2.65134	13.4911	0.000239703	0.0201461
Mep1b	-3.96029	3.2644	12.1221	0.00049828	0.0332005
Slitrk2	-3.96533	4.16085	15.98	6.40154e-05	0.00728575
Syt1	-4.00229	1.02948	11.2395	0.000800736	0.0462087
Rsph1	-4.03391	3.91851	11.5764	0.000667942	0.0408466
Vmn2r1	-4.0533	2.26391	16.3401	5.2931e-05	0.00619633
Pcp4	-4.05572	2.31813	13.6672	0.000218236	0.0187468
Tmem212	-4.06432	4.18081	11.1225	0.00085289	0.0480344
Eps8l1	-4.07485	1.52687	11.0854	0.000870077	0.0485024
Slitrk1	-4.09165	2.00053	14.0858	0.00017466	0.0157187
Rasgrp2	-4.11341	2.56465	15.5648	7.97269e-05	0.00865328
Pf4	-4.11606	4.14254	12.0138	0.000528092	0.0344786
Trhde	-4.17463	1.4795	11.1622	0.000834817	0.0474324
Stap1	-4.18909	3.33264	19.6485	9.30787e-06	0.00130382
Efcab10	-4.20498	1.33008	11.3345	0.000760791	0.0445307
Klhl36	-4.23974	5.38975	20.7891	5.12729e-06	0.000764026
Lmcd1	-4.27804	2.42471	11.1787	0.000827439	0.0472505
Lrrc43	-4.35488	3.42587	24.8768	6.11144e-07	0.000111289
C1ql1	-4.35678	1.6327	12.8894	0.000330456	0.0249249
Scg2	-4.38348	2.01272	14.2991	0.000155939	0.0143578
Ifitm6	-4.41461	3.38623	11.6054	0.000657619	0.040366
Ppil6	-4.50689	3.02963	15.278	9.27891e-05	0.0097482
Resp18	-4.55471	1.93459	14.3321	0.000153229	0.014188
T2	-4.61037	1.10886	12.3597	0.000438712	0.0305228
Hoga1	-4.63334	3.38547	26.1186	3.21077e-07	6.49645e-05
Prg2	-4.65069	3.54415	18.1938	1.99525e-05	0.0026371
Tac1	-4.71899	0.877336	14.2401	0.000160906	0.0147323
Mybpc1	-4.7375	2.53636	12.713	0.000363128	0.0261347
1700012B09Rik	-4.90528	1.19055	11.6125	0.000655099	0.0403625
Olfr1216	-4.96261	1.78841	11.3392	0.000758899	0.0445307
1700016K19Rik	-5.0042	1.10565	11.728	0.000615683	0.0389592
Tlcd1	-5.90201	4.86191	12.1677	0.00048623	0.0327935
1100001G20Rik	-6.33002	4.0352	11.4835	0.000702156	0.0427793
Cd177	-6.40461	4.43023	11.7656	0.000603352	0.0383269
Fhl4	-6.5725	5.22522	25.5636	4.28034e-07	8.35124e-05
1700018B08Rik	-6.59699	3.60511	30.3321	3.64047e-08	9.63973e-06
Ngp	-6.69783	8.86397	13.3264	0.000261694	0.0214445
Susd4	-6.83231	5.95115	55.662	8.60676e-14	7.83645e-11
Cdkl1	-6.86491	-0.132273	11.0884	0.000868698	0.0485024
Best3	-6.99192	5.32468	41.035	1.49525e-10	7.42596e-08
Krt40	-7.02608	0.470205	11.8533	0.000575605	0.0371401
Mapk15	-7.08313	0.000125743	11.1586	0.000836413	0.0474324
2310007L24Rik	-7.12344	0.413352	11.132	0.000848501	0.047952
Slc27a3	-7.20408	0.496819	12.9664	0.000317123	0.0241736
Acbd7	-7.31853	0.240536	12.8505	0.000337398	0.0251346
Jakmip1	-7.35968	5.79744	61.7183	3.96282e-15	4.63904e-12
S100a9	-7.42449	8.09134	14.2265	0.000162069	0.0147564
1700013F07Rik	-7.43107	0.358086	14.4804	0.000141624	0.0135566
S100a8	-7.45865	8.92478	14.7441	0.000123135	0.0119412
1700088E04Rik	-7.69314	0.506461	12.8325	0.000340655	0.0252624
Retnlg	-7.81091	5.95163	12.0571	0.000515964	0.0341132
Rhag	-7.8704	0.169964	13.0213	0.000307969	0.0236963
1700024G13Rik	-8.03237	0.675212	14.3852	0.000148967	0.0141122
9330162B11Rik	-8.04776	5.29198	30.799	2.86183e-08	8.08666e-06
Camp	-8.16909	7.62185	15.5268	8.13426e-05	0.00871323
Hoxd10	-8.4865	0.999923	17.3119	3.17192e-05	0.00396181
Cebpe	-8.51206	0.455367	11.6716	0.000634597	0.0395704
Pdgfd	-8.89307	2.27094	12.9296	0.000323435	0.0245406
Vpreb3	-9.44467	1.23744	14.9131	0.000112581	0.0112039
Olfr815	-9.63026	3.01978	20.7889	5.128e-06	0.000764026

## Sheet: Astrocytes_FT 2 Weeks
Additional file 2: Table S1. Database of differential expression comparison of activated astrocyte RNA-Seq data relative to non-injured control astrocyte at 2 weeks after full transection injury
gene	4 - logFC	4 - logCPM	4 - LR	4 - PValue	4 - FDR
Tpsab1	8.35583	4.20343	87.8264	7.14577e-21	5.8556e-17
Mcpt2	8.11073	5.24463	89.2393	3.49839e-21	5.73351e-17
Tpsb2	7.66688	2.85212	58.6584	1.87562e-14	7.68488e-11
Mrgpra9	7.39644	-0.440743	30.4667	3.39648e-08	2.31937e-05
Cma1	6.63745	2.87488	49.3698	2.11988e-12	5.79044e-09
Mcpt1	6.4295	3.57623	37.5031	9.12681e-10	1.35981e-06
C4b	4.6257	9.69844	77.8114	1.13365e-18	6.19313e-15
Serpina3h	4.39053	3.29324	23.652	1.15427e-06	0.000485061
Mcpt-ps1	4.32819	-0.524382	13.3351	0.000260482	0.0192711
Serpina3n	4.05812	9.82263	39.2376	3.75251e-10	6.14999e-07
Stk32b	4.03746	3.30133	44.728	2.26401e-11	4.63811e-08
Serpina3m	3.91118	3.96149	35.4228	2.65361e-09	3.10643e-06
4833423E24Rik	3.79175	1.13403	14.3487	0.000151882	0.0136769
Gm1647	3.77334	1.6277	29.4427	5.75945e-08	3.77566e-05
Apoc4	3.61488	1.19566	21.5029	3.53296e-06	0.00109248
Cacng5	3.4194	4.61177	41.8136	1.00405e-10	1.82837e-07
Apoc1	3.36926	5.21259	55.9877	7.29256e-14	2.39035e-10
Gfap	3.30887	9.30588	16.2886	5.43901e-05	0.00724715
Klk9	3.28678	2.91771	32.4157	1.24476e-08	1.0737e-05
Myzap	3.28425	4.81672	47.1953	6.42529e-12	1.50434e-08
2310002F09Rik	3.14524	1.53049	19.1649	1.19897e-05	0.00280714
Spp1	3.08966	8.91334	16.3614	5.234e-05	0.00708926
Gpnmb	2.84313	4.67323	12.3871	0.000432317	0.0269401
Cst7	2.83123	6.08704	17.0922	3.56078e-05	0.00561087
Fxyd7	2.80605	3.36132	15.756	7.20604e-05	0.0084357
C4a	2.75616	2.58763	27.7779	1.36073e-07	7.68999e-05
AI427809	2.65652	0.458958	14.1266	0.000170909	0.0145887
Hspb8	2.582	4.49809	16.6075	4.59684e-05	0.00655109
Klk8	2.56204	7.15626	18.481	1.71602e-05	0.00346776
Aplnr	2.38445	2.74382	14.8203	0.000118256	0.0116753
Ppp1r17	2.38367	1.52385	21.3842	3.75855e-06	0.00114072
Sbk2	2.35345	1.02385	11.8162	0.000587166	0.0329635
Tmem210	2.35012	0.803446	12.574	0.000391147	0.0250411
Gpr182	2.33856	1.23799	13.495	0.0002392	0.0183189
Ngfr	2.31225	4.58909	24.6972	6.70826e-07	0.000305393
Podn	2.29178	2.18432	14.2351	0.000161333	0.0139162
Rem1	2.28253	0.996542	13.656	0.000219542	0.0174664
Mmp11	2.19493	4.15798	23.7036	1.12373e-06	0.000484652
Smok4a	2.19399	0.132631	12.1148	0.000500235	0.0298122
Adamtsl3	2.18311	4.06707	22.3841	2.2321e-06	0.000795258
Tubb3	2.17882	7.1088	21.8486	2.95027e-06	0.000973373
Fgfr4	2.13382	3.08431	17.0195	3.69974e-05	0.00561436
Cidea	2.0586	0.322837	11.7704	0.000601812	0.0332143
Fam83b	2.03045	-0.120396	11.031	0.000896005	0.0433175
Ifit1	2.02339	4.8686	15.9225	6.59911e-05	0.00805311
Il17b	1.95276	0.576401	10.8018	0.00101399	0.047211
Lpl	1.93506	6.58719	11.2611	0.000791476	0.0398527
Aldh1l2	1.90669	6.49883	24.227	8.56225e-07	0.000379261
Piezo2	1.86543	4.00308	15.0011	0.000107447	0.0107375
Tspan10	1.8617	1.59352	11.1988	0.000818504	0.0408977
Cela1	1.84167	6.58317	17.5684	2.77155e-05	0.00478137
Arhgef37	1.83756	3.08402	11.2582	0.000792725	0.0398527
Clca1	1.76575	2.71407	11.7946	0.000594038	0.033189
Tmod1	1.7412	6.61049	13.3145	0.000263355	0.0193548
Eno2	1.72909	6.15033	19.7057	9.03311e-06	0.00222757
Pla1a	1.7024	0.482381	12.628	0.000380003	0.024423
Sned1	1.61164	3.72683	10.7288	0.00105481	0.0485596
Il1r1	1.60091	2.94965	12.7662	0.000352936	0.0231371
Gm13293	1.58938	4.06029	12.953	0.000319406	0.0214538
Pqlc3	1.58213	5.03739	14.2788	0.000157627	0.0137876
Kcne4	1.53473	3.27549	10.8813	0.000971385	0.046145
Slc39a14	1.52112	4.04203	14.4762	0.000141943	0.013157
S100a1	1.48149	9.06706	11.709	0.000621989	0.0339793
Irf7	1.46763	5.91059	11.8394	0.000579909	0.032885
Thbs3	1.42932	4.80196	17.4348	2.97327e-05	0.00492211
Cd63	1.4242	9.86456	15.0752	0.000103312	0.0104648
Phyhd1	1.31451	6.22271	13.2686	0.000269886	0.0197462
St3gal4	1.3111	7.26286	13.2153	0.000277672	0.0202256
Slc20a2	1.27735	7.9541	11.4561	0.000712594	0.0370752
Optn	1.27063	4.876	12.5159	0.000403499	0.0256316
Gstp1	1.26245	9.30851	12.0149	0.000527778	0.0310027
Iars	1.26033	7.10195	11.7904	0.000595373	0.033189
Efna1	1.24586	5.55185	14.237	0.000161173	0.0139162
Gng7	1.22695	7.14765	11.3173	0.000767866	0.0389615
2310008H04Rik	1.22007	4.75063	11.358	0.000751248	0.0383558
Csf1	1.19561	7.20968	11.6282	0.000649578	0.0348583
Cpeb1	1.13473	6.43929	12.072	0.000511842	0.0302837
Gria4	-1.00237	5.25086	11.0104	0.000906006	0.0435656
Klhl5	-1.08058	5.60645	10.8383	0.000994214	0.046559
Nnat	-1.55459	5.92003	12.684	0.000368806	0.0237967
Ceacam1	-1.57721	2.83298	11.0728	0.000876026	0.0427297
Vps37b	-1.58441	3.59307	11.8837	0.000566269	0.0324496
G0s2	-1.61241	3.84937	13.5176	0.000236332	0.0181842
Col14a1	-1.61613	1.51386	11.833	0.000581893	0.032885
1700094D03Rik	-1.62643	4.82728	11.3295	0.000762873	0.0388284
Begain	-1.69073	3.30575	15.1637	9.85787e-05	0.0102905
Mmp15	-1.70524	4.77421	17.4471	2.95421e-05	0.00492211
Lims2	-1.71414	5.63765	10.6413	0.00110588	0.0499292
Syt4	-1.83354	3.47072	13.0176	0.000308576	0.021133
Lad1	-1.83393	-0.0379364	10.6356	0.00110933	0.0499472
Itga9	-1.85207	4.19473	11.1222	0.000853024	0.0421091
Cfp	-1.85709	3.83764	14.617	0.000131718	0.0126984
1700013F07Rik	-1.88351	0.358086	12.0372	0.0005215	0.0307441
Gm101	-1.92045	0.926247	11.8158	0.000587305	0.0329635
Ccdc33	-1.9458	1.52846	11.1335	0.000847807	0.0421052
Ccdc125	-1.9579	1.22557	10.8255	0.00100111	0.046744
Sox4	-1.9597	2.93217	11.538	0.00068188	0.0358184
Mgat5b	-1.96837	1.43286	11.0095	0.000906454	0.0435656
Wdr52	-1.97155	3.06773	11.9298	0.000552428	0.031992
Dnahc5	-1.98457	3.34514	12.4517	0.000417616	0.0261233
Rlbp1	-1.99365	4.15664	13.7315	0.000210882	0.0169419
Cd24a	-1.99518	4.98949	12.8302	0.000341072	0.0226309
2610018G03Rik	-2.01743	0.320939	11.1266	0.000851003	0.0421091
Erg	-2.01891	-0.323253	11.2254	0.000806834	0.0404379
Sall3	-2.01952	4.4863	13.4219	0.000248703	0.0188923
Nusap1	-2.0204	2.67815	13.3814	0.00025413	0.019018
Ncmap	-2.02137	2.40139	14.3296	0.000153432	0.013741
Lmo3	-2.05371	1.56298	12.3295	0.000445855	0.0274704
Pram1	-2.05635	1.42283	12.1747	0.000484411	0.0292952
C1ql1	-2.05659	1.6327	11.7638	0.000603933	0.0332143
Kcnip1	-2.06658	0.7831	11.0426	0.000890416	0.0431746
Ccdc40	-2.09072	2.96661	14.4449	0.000144323	0.013214
Cenpa	-2.09418	2.15607	11.1754	0.000828898	0.0412912
Slc36a2	-2.1018	1.18619	11.767	0.000602914	0.0332143
Nuf2	-2.10522	3.02592	11.6418	0.000644867	0.0348583
1500015O10Rik	-2.1146	5.25967	15.8957	6.69294e-05	0.00805311
Gm17455	-2.1242	1.94235	11.6064	0.000657259	0.0349937
Vwa3a	-2.13165	3.06229	11.2841	0.00078174	0.039543
C1ql3	-2.13547	0.896698	18.067	2.13269e-05	0.00392726
E230008N13Rik	-2.14182	2.71006	11.1086	0.000859281	0.0422905
Mia	-2.17258	4.97168	19.1202	1.22737e-05	0.00281706
Wdr69	-2.17525	2.11588	10.6511	0.00110006	0.0499106
Myb	-2.1814	3.2686	13.1973	0.000280351	0.0203304
Mlf1	-2.18217	3.60756	13.1069	0.000294205	0.0206941
Bex4	-2.19345	0.923439	13.0734	0.000299525	0.0208989
Depdc1a	-2.20427	0.705791	15.3591	8.88934e-05	0.00964818
Eno4	-2.21062	2.55758	11.8708	0.000570206	0.0325614
Pbk	-2.21584	3.02196	14.7233	0.000124497	0.0121451
Dmkn	-2.22849	2.37339	11.6414	0.000644988	0.0348583
Sh3bp4	-2.24068	4.10494	13.1398	0.000289088	0.0205994
Stx11	-2.24233	0.754452	11.9032	0.000560368	0.0323376
3632451O06Rik	-2.24492	4.20373	14.6222	0.000131357	0.0126984
Elfn2	-2.25334	1.49323	15.0595	0.000104176	0.0104745
Tcp11	-2.26442	0.232458	11.6258	0.000650432	0.0348583
Kif23	-2.27402	2.06653	13.9399	0.000188748	0.0155447
Il1r2	-2.2807	2.30057	10.8428	0.000991824	0.046559
C1qtnf3	-2.28325	3.66015	11.478	0.000704263	0.0368759
Enkur	-2.28731	3.46621	12.8185	0.000343213	0.0226811
Igfbp3	-2.30111	1.02087	14.0741	0.000175746	0.0147387
Tekt1	-2.31079	3.24258	14.5478	0.000136651	0.0128492
Hmgb2	-2.31439	5.87255	16.4046	5.11616e-05	0.00704612
2810011L19Rik	-2.31664	0.0756201	11.9543	0.000545216	0.0316863
Cntn6	-2.31736	1.91445	10.9499	0.000936086	0.0448582
Morn3	-2.31907	0.849346	11.9796	0.00053786	0.0313701
Mki67	-2.32891	3.88047	12.1422	0.000492929	0.029592
Rasgrp4	-2.3321	2.15089	13.0725	0.000299667	0.0208989
Ccdc11	-2.3426	0.760458	13.1562	0.000286562	0.0205086
Upb1	-2.34949	-0.278327	10.707	0.0010673	0.0488604
Olfm2	-2.34952	3.36371	13.553	0.000231923	0.0180205
Pak4	-2.35114	3.58877	12.4621	0.000415302	0.0260781
Rhobtb1	-2.35943	1.25582	13.6748	0.000217356	0.0173768
Ckap2	-2.3613	2.01648	12.9599	0.000318234	0.0214538
Ube2c	-2.36248	2.69831	14.2873	0.000156922	0.0137876
Lrrc48	-2.36363	2.90372	11.4364	0.00072018	0.0373514
Morn5	-2.36369	1.86978	12.0042	0.00053081	0.0310695
Spint2	-2.36888	2.23078	15.5954	7.84473e-05	0.00892828
Cacng4	-2.37054	1.96678	13.0408	0.000304776	0.0210758
Iqcg	-2.37698	2.78686	12.4685	0.000413876	0.0260781
F13a1	-2.37926	4.44132	11.4597	0.000711212	0.0370752
Slc14a2	-2.41131	2.77053	13.3311	0.000261039	0.0192711
Rep15	-2.4239	-0.295113	12.2479	0.00046579	0.0284844
Rtn1	-2.42407	5.69665	15.5375	8.08835e-05	0.00905124
Cd19	-2.42507	1.33281	14.5402	0.000137203	0.0128492
Slc26a3	-2.43173	2.52053	13.5523	0.000232004	0.0180205
1700007G11Rik	-2.43436	2.07085	11.5919	0.000662412	0.0349937
Armc3	-2.43639	2.54729	17.9395	2.28037e-05	0.00415256
3110035E14Rik	-2.43765	4.11898	12.6912	0.000367378	0.0237967
Ccdc81	-2.46362	2.01998	13.1158	0.000292811	0.0206941
Tbc1d10c	-2.48367	2.05805	15.2793	9.27258e-05	0.00991104
Ccdc164	-2.49057	3.28716	17.0742	3.59474e-05	0.00561087
Lrrc23	-2.49228	2.62421	11.7273	0.000615894	0.0337588
Ccr1	-2.49519	4.1176	11.6026	0.000658586	0.0349937
Nptx1	-2.49895	0.657026	18.9165	1.36565e-05	0.00306597
Rrm2	-2.50066	3.52457	14.2914	0.000156579	0.0137876
Gm872	-2.50104	0.781123	13.5298	0.000234805	0.018152
Armc4	-2.50204	2.11964	11.4065	0.000731866	0.0377187
1700007K13Rik	-2.5046	2.26807	15.6854	7.47992e-05	0.00864229
Ccdc121	-2.5069	0.955256	14.0325	0.000179676	0.0149478
Pcdh20	-2.50805	1.29468	10.6471	0.00110242	0.0499106
B3gnt5	-2.51889	1.16319	16.5221	4.80851e-05	0.00672252
Glipr1l1	-2.52439	-0.339413	11.8595	0.000573666	0.0326452
Spag8	-2.54472	2.822	13.1688	0.000284649	0.0204712
Elmod1	-2.5493	1.78713	15.5305	8.11845e-05	0.00905124
Lsp1	-2.55366	5.31313	11.6981	0.000625638	0.034065
Mab21l3	-2.56	-0.628782	12.0754	0.000510918	0.0302837
Krt18	-2.56845	0.350111	10.9269	0.000947771	0.0451541
Gmfg	-2.57274	4.84059	14.3025	0.000155657	0.0137876
Ccdc65	-2.57358	2.17683	12.2386	0.000468111	0.0285003
Syk	-2.57578	4.6172	11.3759	0.000744041	0.0381065
Fam179a	-2.57593	1.49322	13.7917	0.000204233	0.0164885
Lmcd1	-2.57697	2.42471	13.8989	0.000192907	0.0158078
Slitrk4	-2.58087	0.40536	15.2428	9.45377e-05	0.00999598
Gm10714	-2.58096	1.29749	15.9707	6.43317e-05	0.00798736
Cytip	-2.59133	2.79039	10.7516	0.00104187	0.048235
Slc17a9	-2.59167	1.53142	10.8405	0.000993017	0.046559
1700009P17Rik	-2.59306	3.64026	16.6639	4.46231e-05	0.00642339
1700012P22Rik	-2.61885	1.90854	11.0435	0.000889998	0.0431746
Neil3	-2.6228	0.872298	12.9722	0.000316151	0.0214538
Bmp4	-2.62487	3.08747	13.8421	0.000198835	0.0162125
6820408C15Rik	-2.62661	2.76678	15.1119	0.000101325	0.0104648
Myo1g	-2.62803	3.72444	10.7173	0.00106136	0.0487247
1700012B09Rik	-2.63097	1.19055	14.5641	0.000135468	0.0128492
Mpz	-2.63561	3.83693	15.3288	9.03302e-05	0.00973962
Cdca5	-2.63627	1.05223	12.8529	0.000336953	0.0224484
Bend5	-2.64077	0.140661	18.2376	1.94987e-05	0.00368691
Ust	-2.6444	3.79181	17.2276	3.3158e-05	0.00538045
Ak7	-2.65054	3.33396	13.949	0.000187838	0.0155447
1700086L19Rik	-2.6519	2.14663	12.1202	0.000498784	0.0298122
1700026D08Rik	-2.65317	3.11799	11.3991	0.000734816	0.037752
Hist1h1a	-2.65543	0.0227455	15.8848	6.73181e-05	0.00805311
Fam166b	-2.65688	2.71671	14.0688	0.000176241	0.0147387
Clec4a2	-2.65737	3.92245	12.167	0.000486438	0.0293097
Pklr	-2.65837	0.762791	13.627	0.000222961	0.0176527
Tac1	-2.6693	0.877336	20.6125	5.62268e-06	0.0015888
1700040L02Rik	-2.67625	2.2335	11.6246	0.000650842	0.0348583
Rsph4a	-2.67751	2.78756	15.0844	0.000102807	0.0104648
Akap14	-2.68492	1.35847	12.233	0.000469527	0.0285003
Spag6	-2.68906	3.35452	12.8043	0.000345821	0.0227617
Npsr1	-2.7082	4.22415	13.4197	0.000248992	0.0188923
Plin5	-2.73371	1.31349	14.5548	0.000136144	0.0128492
Ccdc19	-2.7497	2.69034	16.882	3.97769e-05	0.00590057
Fam183b	-2.75179	3.79418	18.6528	1.56819e-05	0.00330065
Tub	-2.75222	2.83943	14.0815	0.000175058	0.0147387
Tctex1d4	-2.75587	2.74689	13.4046	0.000251011	0.0188936
Gm16119	-2.77576	2.41857	12.9533	0.000319358	0.0214538
Mmp25	-2.77985	1.91	11.0843	0.000870635	0.0427211
Dtl	-2.78012	1.58624	17.1659	3.4253e-05	0.00545021
Dbpht2	-2.7826	3.07373	11.5949	0.000661333	0.0349937
Pifo	-2.78678	2.65	10.7405	0.00104817	0.04839
Capsl	-2.79007	2.51558	15.0943	0.000102274	0.0104648
Tmem255b	-2.79103	2.28621	12.359	0.000438859	0.0271443
4833427G06Rik	-2.79167	0.891218	16.009	6.30411e-05	0.00788688
1700023L04Rik	-2.80808	-0.179186	10.8381	0.000994304	0.046559
Clec4d	-2.80935	1.60625	10.6927	0.00107558	0.0491021
Pilrb2	-2.82453	1.64649	11.8837	0.000566259	0.0324496
Mybpc1	-2.84688	2.53636	16.5899	4.63973e-05	0.00655521
Ppp1r36	-2.85226	3.47594	18.4118	1.77949e-05	0.00350661
Cdhr3	-2.85993	2.93465	13.5715	0.000229645	0.0180205
Plbd1	-2.87134	3.16807	15.4175	8.61865e-05	0.00947994
Pi16	-2.88243	1.75637	14.0686	0.000176263	0.0147387
Ascl1	-2.88796	1.88527	16.1145	5.96254e-05	0.0075752
Efcab10	-2.89305	1.33008	19.1044	1.23759e-05	0.00281706
Tnr	-2.89566	4.13066	13.3506	0.00025834	0.0192452
Dnali1	-2.89874	3.3368	16.1222	5.93824e-05	0.0075752
Rsph1	-2.90529	3.91851	18.2305	1.95717e-05	0.00368691
Stoml3	-2.9193	2.09929	15.8375	6.90192e-05	0.00819678
Kel	-2.92131	0.231205	20.2674	6.73399e-06	0.00180924
Ttll6	-2.92727	1.68626	14.8086	0.000118991	0.0116775
2410004P03Rik	-2.94043	3.11934	17.862	2.37517e-05	0.00423115
1700024G13Rik	-2.94827	0.675212	18.46	1.73505e-05	0.00346776
Fam216b	-2.95109	4.0505	18.5338	1.66914e-05	0.00341945
Top2a	-2.95476	4.41049	17.9156	2.30919e-05	0.00415883
Khdrbs2	-2.97232	0.570345	10.8388	0.000993948	0.046559
Fam47e	-2.97902	1.02254	20.5284	5.87535e-06	0.00163205
1700001C02Rik	-2.98279	1.99284	14.2051	0.000163927	0.0140659
Prok2	-2.99339	-0.450194	14.4179	0.000146404	0.0132682
1700001L19Rik	-3.04003	2.39766	15.568	7.95905e-05	0.00899592
Napsa	-3.04014	2.59915	11.5873	0.000664046	0.0349937
1110017D15Rik	-3.04192	3.44448	18.8107	1.44357e-05	0.00315448
Mb	-3.04989	0.838336	17.0314	3.67661e-05	0.00561436
Lilra6	-3.05518	0.247297	11.0767	0.000874203	0.0427297
Rtdr1	-3.06822	1.06891	17.5223	2.83961e-05	0.00482151
Ccdc153	-3.06845	3.31461	14.2725	0.000158159	0.0137876
Nme9	-3.10402	1.28259	14.5912	0.000133535	0.0127983
Nfe2	-3.10846	1.87635	13.0122	0.000309471	0.021133
LOC100038947	-3.11671	-0.750889	12.6879	0.000368031	0.0237967
Ccdc113	-3.11718	2.26026	15.4236	8.59068e-05	0.00947994
1810041L15Rik	-3.12603	4.29196	19.1677	1.1972e-05	0.00280714
Gp9	-3.1442	2.01598	13.1127	0.000293306	0.0206941
Fam89a	-3.1687	0.705933	15.0728	0.000103442	0.0104648
Iqca	-3.17213	3.40293	16.6614	4.46803e-05	0.00642339
2810417H13Rik	-3.17677	3.37427	17.5129	2.85366e-05	0.00482151
Rnase6	-3.20548	1.89168	12.8999	0.000328597	0.0219812
Odf3b	-3.20753	3.59733	18.6495	1.57088e-05	0.00330065
Chst5	-3.22762	1.14194	13.563	0.00023069	0.0180205
Riiad1	-3.22825	2.09617	21.093	4.37528e-06	0.00125801
Dynlrb2	-3.23282	3.77196	22.7423	1.85249e-06	0.00069001
1700016K19Rik	-3.23412	1.10565	19.6619	9.24246e-06	0.00222757
Cks2	-3.23857	3.63284	15.9129	6.63253e-05	0.00805311
Ccr5	-3.28971	5.74184	10.6524	0.00109928	0.0499106
Hist1h1b	-3.31922	-0.00716574	13.0281	0.000306845	0.0211298
1810033B17Rik	-3.32258	3.50431	14.9183	0.000112267	0.0111511
Clec12a	-3.357	3.47934	14.4162	0.000146533	0.0132682
Cd209d	-3.37614	-0.5453	10.7939	0.00101833	0.0472789
Lrg1	-3.37902	1.36187	12.5073	0.000405362	0.0256505
Zfp474	-3.38271	1.6648	17.5801	2.75449e-05	0.00478137
Tmem119	-3.39443	6.69167	12.2824	0.000457255	0.0280672
Mycl1	-3.40909	2.89251	21.3014	3.92448e-06	0.00116942
Adrb2	-3.4242	4.75204	13.8046	0.000202841	0.0164572
Gpr165	-3.42737	1.50554	16.3641	5.22664e-05	0.00708926
Tmem212	-3.435	4.18081	22.8229	1.77635e-06	0.000677037
Ifitm6	-3.45296	3.38623	21.5329	3.47805e-06	0.00109248
Gapt	-3.47669	1.50544	13.1679	0.000284791	0.0204712
1700028P14Rik	-3.48377	1.01285	16.3385	5.29778e-05	0.00711683
Clec4e	-3.49384	2.61606	18.7305	1.50558e-05	0.00324671
Slfn1	-3.50274	1.3837	13.4023	0.000251316	0.0188936
Il7r	-3.51149	2.71518	11.4078	0.00073135	0.0377187
Tarm1	-3.53642	-0.0864703	19.6621	9.24149e-06	0.00222757
Tnfsf14	-3.55653	-0.458493	15.2711	9.31295e-05	0.00991104
Neu4	-3.56227	5.22118	17.637	2.67331e-05	0.00471107
Gm10872	-3.57688	-0.197902	16.1916	5.72472e-05	0.0073876
S1pr4	-3.58389	0.838178	15.8187	6.97105e-05	0.00821932
Ptprcap	-3.58501	1.50483	19.728	8.9285e-06	0.00222757
Anxa1	-3.5953	6.32976	18.276	1.91102e-05	0.00368468
Orm1	-3.5956	0.00880742	16.7175	4.33788e-05	0.00634764
F630028O10Rik	-3.59758	2.28205	12.3588	0.000438906	0.0271443
Ankrd22	-3.60191	0.346724	13.0603	0.000301624	0.0209463
Sell	-3.6251	3.11568	16.218	5.64543e-05	0.0073876
1700003M02Rik	-3.62596	1.26337	19.7131	8.99824e-06	0.00222757
Fpr2	-3.64469	1.91297	18.846	1.41705e-05	0.00313838
Gpr17	-3.6689	6.92834	16.5097	4.84018e-05	0.00672252
2310005G13Rik	-3.70137	0.610187	22.496	2.10576e-06	0.000766919
9030619P08Rik	-3.70618	0.00775669	16.8838	3.9739e-05	0.00590057
Prg2	-3.7249	3.54415	35.8342	2.14841e-09	2.70848e-06
Bex6	-3.74516	-0.473511	11.7668	0.000602965	0.0332143
Cd3d	-3.75883	1.54675	15.6834	7.48798e-05	0.00864229
Lhb	-3.76138	0.236978	14.4562	0.000143458	0.0132086
Fpr1	-3.78362	1.87854	18.5348	1.66834e-05	0.00341945
Nkg7	-3.78774	3.19946	15.1811	9.76766e-05	0.0102617
Pglyrp1	-3.79187	4.61674	17.1932	3.37644e-05	0.00542514
Mzb1	-3.79214	0.577831	16.1935	5.71901e-05	0.0073876
Epx	-3.83194	1.09165	37.0359	1.15975e-09	1.58393e-06
1700045I19Rik	-3.86707	-0.476995	15.6424	7.65182e-05	0.00876963
Susd5	-3.91311	3.02506	23.3178	1.3732e-06	0.000548913
Ly6c2	-3.94803	4.10914	15.8976	6.68632e-05	0.00805311
9630013A20Rik	-4.02132	3.93482	18.3929	1.79727e-05	0.00350661
Cd79a	-4.02248	1.63365	22.2364	2.41062e-06	0.000840588
Gm9733	-4.13481	0.667481	16.8731	3.99636e-05	0.00590057
Padi4	-4.14851	1.68369	33.6364	6.64364e-09	6.80516e-06
Mrgpra2a	-4.15805	-0.163528	14.4742	0.000142094	0.013157
Klk1	-4.20252	-0.546517	10.9271	0.000947698	0.0451541
1600029I14Rik	-4.24462	0.906722	26.8893	2.15448e-07	0.000117699
Ubxn10	-4.25368	1.33153	25.4653	4.50421e-07	0.000223695
Ceacam10	-4.28291	0.421757	16.216	5.65143e-05	0.0073876
Vpreb3	-4.29625	1.23744	22.9886	1.62968e-06	0.000635923
Acot5	-4.34014	-0.258535	17.049	3.64273e-05	0.00561436
Hp	-4.41267	4.65737	19.8957	8.17842e-06	0.00216187
Cd177	-4.54621	4.43023	20.3914	6.31133e-06	0.00172394
Cebpe	-4.57116	0.455367	21.9607	2.78287e-06	0.000950177
Dntt	-4.59891	2.07256	21.101	4.35706e-06	0.00125801
Car1	-4.65866	2.55752	15.3792	8.79491e-05	0.00960932
Lcn2	-4.67657	6.31051	30.5817	3.20096e-08	2.28089e-05
Mmp9	-4.67849	3.48016	32.9365	9.52174e-09	9.17951e-06
Mmp8	-4.76534	3.82192	21.8361	2.96959e-06	0.000973373
Chi3l3	-4.88822	5.46731	19.7625	8.76864e-06	0.00222757
Prtn3	-4.89893	3.83344	16.0725	6.0964e-05	0.00768569
Ctsg	-4.98049	2.93427	12.5284	0.000400819	0.0255604
Klrd1	-5.09423	0.033134	32.7958	1.02364e-08	9.32022e-06
Igll1	-5.11428	1.16956	18.1035	2.09214e-05	0.00389637
Plac8	-5.11463	4.86643	25.1902	5.19452e-07	0.000243237
Elane	-5.15816	5.25491	12.7159	0.000362569	0.0236739
Trem1	-5.20531	2.74895	23.4602	1.27523e-06	0.000522494
Fcnb	-5.23654	3.65477	17.283	3.22056e-05	0.00527817
Trem3	-5.31744	2.48238	21.677	3.22633e-06	0.00103679
Ly6d	-5.45472	1.33506	28.3977	9.87804e-08	5.78183e-05
Ltf	-5.53441	7.33174	25.3922	4.67811e-07	0.000225499
Ngp	-5.63608	8.86397	29.2461	6.37441e-08	3.86927e-05
Camp	-6.02745	7.62185	29.3337	6.09255e-08	3.84042e-05
S100a9	-6.10707	8.09134	30.7558	2.92627e-08	2.17994e-05
S100a8	-6.1519	8.92478	31.9796	1.55797e-08	1.21589e-05
Retnlg	-6.24982	5.95163	25.5387	4.33596e-07	0.000222069
1100001G20Rik	-6.26873	4.0352	32.0935	1.46929e-08	1.20401e-05
BC100530	-7.26188	-0.550546	26.1924	3.09032e-07	0.000163378
Vpreb1	-8.09785	0.070628	35.0711	3.17888e-09	3.47324e-06
