# Supplementary material for: Spinal cord injury induces astroglial conversion towards neuronal lineage
Source: Mol Neurodegener. 2016 Oct 6;11:68. doi: 10.1186/s13024-016-0133-0 (PMC5052929; doi:10.1186/s13024-016-0133-0)
Supplement: Additional file 3: Table S2. — Pathway analysis of differentially expressed genes in activated astrocytes after hemisection and full transection injuries. (XLSX 19 kb) [file 13024_2016_133_MOESM3_ESM.xlsx]

## Sheet: Astrocytes HS 1 Week
Additional file 3: Table S2. Pathway analysis of differentially expresed genes in activated astrocytes at 1 week after hemisection injury
Enrichment analysis report
Enrichment by Pathway Maps					Astrocytes HS 1 Week
#	Maps	Total	pValue	Min FDR	p-value	FDR	In Data	Network Objects from Active Data
1	Protein folding and maturation_Angiotensin system maturation \ Rodent version	48	0.0006311	0.034204	0.0006311	0.034204	3	Chymase, Mcpt1 (rodent), Mcpt4 (rodent)
2	Immune response_Lectin induced complement pathway	49	0.000670641	0.034204	0.000670641	0.034204	3	C4b, C4a, C4
3	Immune response_Classical complement pathway	52	0.000798657	0.034204	0.000798657	0.034204	3	C4b, C4a, C4
4	Immune response_Role of DAP12 receptors in NK cells	54	0.000892068	0.034204	0.000892068	0.034204	3	HLA-B, HLA-C, PI3K reg class IA
5	Transport_RAB3 regulation pathway	14	0.00108241	0.034204	0.00108241	0.034204	2	Rab-3B, Rab-3
6	Schema: Initiation of T cell recruitment in allergic contact dermatitis	18	0.00180381	0.0475003	0.00180381	0.0475003	2	MHC class I, IP10
7	Glycolysis and gluconeogenesis p.3 / Human version	24	0.00321098	0.061137	0.00321098	0.061137	2	ENO, ENO2
8	Glycolysis and gluconeogenesis p.3	24	0.00321098	0.061137	0.00321098	0.061137	2	ENO, ENO2
9	Cytoskeleton remodeling_Neurofilaments	25	0.00348249	0.061137	0.00348249	0.061137	2	GFAP, Tubulin beta
10	Cell cycle_Role of Nek in cell cycle regulation	32	0.00566929	0.0895748	0.00566929	0.0895748	2	PI3K reg class IA, Tubulin beta

## Sheet: Astrocytes HS 2 Weeks
Additional file 3: Table S2. Pathway analysis of differentially expresed genes in activated astrocytes at 2 weeks after hemisection injury
Enrichment analysis report
Enrichment by Pathway Maps					Astrocytes HS 2 Weeks
#	Maps	Total	pValue	Min FDR	p-value	FDR	In Data	Network Objects from Active Data
1	Role of ZNF202 in regulation of expression of genes involved in atherosclerosis	21	6.88042e-06	0.000921976	6.88042e-06	0.000921976	4	LPL, ABCA1, HDL proteins, APOE
2	Cholesterol and Sphingolipid transport / Recycling to plasma membrane in liver (normal and CF)	33	4.45535e-05	0.00298508	4.45535e-05	0.00298508	4	ABCA1, HDL proteins, APOE, APOC2
3	Protein folding and maturation_Angiotensin system maturation \ Rodent version	48	0.000197961	0.00884226	0.000197961	0.00884226	4	Chymase, Mcpt1 (rodent), Mcpt4 (rodent), MMP-8
4	Regulation of lipid metabolism_G-alpha(q) regulation of lipid metabolism	61	0.000500651	0.0167718	0.000500651	0.0167718	4	LPL, ABCA1, APOC2, APOC1
5	Development_G-CSF-induced myeloid differentiation	30	0.000777147	0.0208275	0.000777147	0.0208275	3	Lactoferrin, NGAL, C/EBPepsilon
6	Development_MAG-dependent inhibition of neurite outgrowth	37	0.00144308	0.0276247	0.00144308	0.0276247	3	NGFR(TNFRSF16), NGFR (CTF), NGFR (ICD)
7	Regulation of metabolism_Bile acids regulation of glucose and lipid metabolism via FXR	37	0.00144308	0.0276247	0.00144308	0.0276247	3	NIPK, APOE, APOC2
8	Immune response _Sialic-acid receptors (Siglecs) signaling	12	0.00232099	0.0355357	0.00232099	0.0355357	2	HP, CD22
9	Immune response_IL-13 signaling via JAK-STAT	44	0.00238672	0.0355357	0.00238672	0.0355357	3	Chitinase 3L3, RSNB, MMP-8
10	Immune response_Lectin induced complement pathway	49	0.00324961	0.0435448	0.00324961	0.0435448	3	C4b, C4a, C4

## Sheet: Astrocytes FT 1 Week
Additional file 3: Table S2. Pathway analysis of differentially expresed genes in activated astrocytes at 1 week after transection injury
Enrichment analysis report
Enrichment by Pathway Maps					Astrocytes FT 1 Week
#	Maps	Total	pValue	Min FDR	p-value	FDR	In Data	Network Objects from Active Data
1	Immune response_IFN alpha/beta signaling pathway	24	4.84478e-12	1.15306e-09	4.84478e-12	1.15306e-09	9	IRF1, ISGF3, STAT1/STAT2, STAT1, IRF9, ISG54, ISG15, USP18, STAT2
2	Immune response_Alternative complement pathway	39	2.2924e-11	2.72796e-09	2.2924e-11	2.72796e-09	10	C3b, C3a, C3c, C3, C3dg, C5 convertase (C3bBb), iC3b, Factor Ba, Factor Bb, Factor B
3	Immune response_Antiviral actions of Interferons	52	4.99897e-10	3.96585e-08	4.99897e-10	3.96585e-08	10	HLA-A, MHC class I, IRF1, ISGF3, STAT1, IRF9, OAS1, 2'-5'-oligoadenylate synthetase, CIITA, STAT2
4	Immune response_Lectin induced complement pathway	49	5.90694e-09	3.51463e-07	5.90694e-09	3.51463e-07	9	C4b, C4a, C4, C3b, C3a, C3c, C3, C3dg, iC3b
5	Immune response_Classical complement pathway	52	1.02609e-08	4.88419e-07	1.02609e-08	4.88419e-07	9	C4b, C4a, C4, C3b, C3a, C3c, C3, C3dg, iC3b
6	Immune response_Antigen presentation by MHC class I	28	3.19232e-08	1.26629e-06	3.19232e-08	1.26629e-06	7	MHC class I, Tapasin, TAP2 (PSF2), PSME1, PSMB8(LMP7), Beta-2-microglobulin, TAP1 (PSF1)
7	Cell adhesion_Cell-matrix glycoconjugates	38	9.00505e-05	0.00306172	9.00505e-05	0.00306172	5	CCL5, Galectin-3, ITIH2, CCL8, E-selectin
8	Development_Angiotensin signaling via STATs	32	0.000580659	0.0172746	0.000580659	0.0172746	4	ISGF3, STAT1, IRF9, STAT2
9	Cholesterol and Sphingolipid transport / Recycling to plasma membrane in liver (normal and CF)	33	0.000654585	0.0173101	0.000654585	0.0173101	4	APOC2, ABCA1, HDL proteins, APOE
10	Role of ZNF202 in regulation of expression of genes involved in atherosclerosis	21	0.00200511	0.0477217	0.00200511	0.0477217	3	ABCA1, HDL proteins, APOE

## Sheet: Astrocytes FT 2 Weeks
Additional file 3: Table S2. Pathway analysis of differentially expresed genes in activated astrocytes at 2 weeks after transection injury
Enrichment analysis report
Enrichment by Pathway Maps					Astrocytes FT 2 Weeks
#	Maps	Total	pValue	Min FDR	p-value	FDR	In Data	Network Objects from Active Data
1	Protein folding and maturation_Angiotensin system maturation \ Rodent version	48	2.46113e-06	0.000376508	2.46113e-06	0.000376508	7	Chymase, Mcpt1 (rodent), Myeloblastin, Mcpt4 (rodent), Cathepsin G, Leukocyte elastase, MMP-8
2	Development_Transcription regulation of granulocyte development	32	2.89621e-06	0.000376508	2.89621e-06	0.000376508	6	Lactoferrin, LRG, C/EBPepsilon, c-Myb, Myeloblastin, Leukocyte elastase
3	Protein folding and maturation_Angiotensin system maturation \ Human version	43	0.000219748	0.0190448	0.000219748	0.0190448	5	Chymase, Myeloblastin, Cathepsin G, Leukocyte elastase, MMP-8
4	Immune response_T cell subsets: cell surface markers	52	0.000540685	0.0296264	0.000540685	0.0296264	5	IL7RA, L-selectin, CD94, IL-1RI, CCR5
5	Development_G-CSF-induced myeloid differentiation	30	0.000569739	0.0296264	0.000569739	0.0296264	4	Lactoferrin, C/EBPepsilon, Myeloblastin, NGAL
6	Development_Neural stem cell lineage commitment (schema)	38	0.00141679	0.0490591	0.00141679	0.0490591	4	BMP4, GFAP, CNTN6, Tubulin beta 3
7	Cell adhesion_Cell-matrix glycoconjugates	38	0.00141679	0.0490591	0.00141679	0.0490591	4	MMP-9, L-selectin, Tenascin-R, Leukocyte elastase
8	Development_Role of proteases in hematopoietic stem cell mobilization	18	0.00150951	0.0490591	0.00150951	0.0490591	3	MMP-9, Cathepsin G, Leukocyte elastase
9	Inhibition of neutrophil migration by proresolving lipid mediators in COPD	70	0.00209236	0.0604459	0.00209236	0.0604459	5	L-selectin, FPRL1, IL-1RI, CCR5, FPR
10	Development_Role of G-CSF in hematopoietic stem cell mobilization	21	0.00239158	0.0621812	0.00239158	0.0621812	3	MMP-9, Cathepsin G, Leukocyte elastase
